# Supplementary material for: Homoeologous duplicated regions are involved in quantitative resistance of Brassica napus to stem canker
Source: BMC Genomics. 2014 Jun 19;15(1):498. doi: 10.1186/1471-2164-15-498 (PMC4082613; doi:10.1186/1471-2164-15-498)
Supplement: Supplementary file 1 — Additional file 1: Table S1: Extent of linkage disequilibrium on each linkage group of B. napus. Extent of linkage disequilibrium was calculated according to the formula E[r2] = 1/(1 + 4Nec) as described in Sved et al. [69]. The effective population size (Ne) and the distance to which the LD extended (c) at a r 2 threshold of 0.2 are given for each linkage group, for the A and C genomes and for the whole genome. (XLSX 10 KB) [file 12864_2013_6190_MOESM1_ESM.xlsx]

## Sheet: Additional_File1
Additional file 1-Table S1: Extent of linkage disequilibrium on each linkage group of B. napus
Linkage group	Efficient size of population (Ne)	Extent of LD untill the critical value of r²=0.2 (c in cM)
A01	84.21	1.19
A02	39.9	2.51
A03	103.38	0.97
A04	118.1	0.85
A05	70.95	1.41
A06	37.75	2.65
A07	99.55	1
A08	42.2	2.37
A09	82.8	1.21
A10	168.41	0.59
C01	98.97	1.01
C02	58.67	1.7
C03	107.16	0.93
C04	238.31	0.42
C05	55.39	1.81
C06	49.86	2.01
C07	77.28	1.29
C08	131.22	0.76
C09	98.84	1.01
A genome	73.78	1.36
C genome	89.85	1.11
Whole genome	78.26	1.28
