# Supplementary material for: Homoeologous duplicated regions are involved in quantitative resistance of Brassica napus to stem canker
Source: BMC Genomics. 2014 Jun 19;15(1):498. doi: 10.1186/1471-2164-15-498 (PMC4082613; doi:10.1186/1471-2164-15-498)
Supplement: Supplementary file 6 — Additional file 6: Table S2: List of the 321 resistance associated markers. The positions (in cM) of the markers on our linkage map, including information about their assignation to AK block are provided. When possible, context sequences of associated SNP are given. For a set of markers mentioned “private”, context sequences are available under request (see ‘Availability of supporting data’ section). (XLSX 33 KB) [file 12864_2013_6190_MOESM6_ESM.xlsx]

## Sheet: Feuil1
Additional file 6- Table S2: List of the 321 resistance associated markers
Locus Name	Linkage Group	Absolute Position(cM)	AK block	Context sequence
BS010373	A01	59.3	U	private
BS010374	A01	59.3	U	private
BS011600	A01	59.3	U	GAAGCTCTTCTAAAGTATCTGCAAAGTGAGCTATGGTCGGAGGCAGACAACCGCTGAAATCATTGTTGGCAAAKACRACAACRGAGGCGGTTGTTCCAGT[A/G]AAATCTCGTGGTATGAGGCTTGTTAACCTGTTGTTGTTCACAAAAATGGCGTCGAGAGGGTTGCTGAAGAGTTTYGGAGGCAAAGGACCTTCGAACTCGT
BS010796	A01	60.3	U	private
BS010797	A01	60.3	U	AGATTCCTGTTTCGGTTTCCTCTTCGCTCAAATCCTCRGTCTCGTTCTCCACCGATGATCCGATTCGCTGCGGTAAAGTTAAAGAAAAGCCACACAAGAC[A/C]KGGAAGGYGAGACACGGCGATATTGATGCAGAGATCGARGAAGTAGAGAAGGAGATGAACCGGTTATCGATCAGATTGGAATCGCTCCGGTTAGAGAAGG
BS013696	A01	64.6	F	private
BS006114	A02	22.2	R	private
BS012525	A02	27.1	R	private
BS011149	A02	32.7	R-Q	CCTTGGCTCAGACCGAAGGATCGCTCAACAAACTCACTCCCAAAGCCGCGATCGAGGCGTTTCACGACACAGCCGCGGCGGCGGAGTACATCGCGGCGAA[C/T]AACCTCCGCGACACGGCGGCTGTGGCGAGCGCGAGAGCGGCGGAGCTCTACGGGCTCCAGATCCTCGCCGACGGGATCCARGACGACGCGGGGAACGTCA
BS006956	A02	34.6	W	private
BS011786	A02	34.6	W	AGATAAACCGGTTCGGTTCGGGAGGAGATGGGTTTAATGTCAGATATACCTCTGAAGATATAGGAAATTACTTGTCGGATCTTTACTTTGGAAGCAGAGG[G/T]TCCGGGTCAGGGAGTGTCTCGACWAAAGGWTCCGGRTCYGGAACCGGAACCGGTTCGTCGAGTACCGGTAAATCTCGRGGAGGACGTAGYCATTGAATGA
BS009950	A02	36	W	CACTGAATTATATATGAAAAAAAATCATYGGTTCTTCTAGATTGTGTTTGTGTGTATCTAGAGACATGAACTCACAAAAAGCGCTAGTTGATACAGAGGC[A/G]AACCAACTCAAACAAAAGATTTGCACATCAATAACACAAGAGGCAAAAAGAAAAGAATTTTAACCTGAGAAGCATTATGGTCGTAAGGCCCCAGTATACC
BS008857	A02	36.1	W	private
BS011487	A02	36.1	W	private
BS011488	A02	36.1	W	private
BS011972	A02	36.1	W	private
BS012558	A02	36.1	W	private
BS011500	A02	36.1	W	ATAATGGGCCGGTTTTATTAAAAGGCCCAGTAAAAAGACATTCATGCACGTACGTGTCTCCCGGTCATGTTTCATTTTAGAGGGTAACAAATCTCTTAGA[G/T]AGTTCATTTTAAATTCTTTCCCTCTAAATAGATTTARAAGATCAGGTTGACCAAAATATACTTTATTAGTAGGATGAATGACAACTATATATTCATTTCT
BS008856	A02	36.1	W	CGTGTTATCTGTGATCTTAGTCTACTTTCTTGATTGCTTTAGAAGATCGTCTGAGAATCWTAGGAGGGCATTTGAATGTTGCAGAAGSTCCCAAGAGAAG[C/T]AGGCCACCCATCACCACTCACGTCTTAGACGTCTCACGTGGTGCTCCAGCCGCAGGTGTTGAAGTGCACTTGGAGGTGTGGAATGGTACTACGAGTCCTT
BS013356	A02	36.2	S	private
BS010693	A02	36.2	W	private
BS011514	A02	36.2	W	private
BS012073	A02	36.3	W	private
BS012074	A02	36.3	W	private
BS012020	A02	36.3	W	CAGCTTGTAGACCTGCTTGTTTATAATTATAGGTAGAAGTGTGCTCATTACAAATACTGCATGGCTTAACAGCTGCTTTGTGCTGTTCTGTAAAAYGTAT[C/T]CTTGTGGGAAATGTAGCTAGAAACCAAGCTGGCAGCATAGCCATTGGATGGAATAAAAGGAGAGGCTAAAAATCTTACTTCGATTATATCACTGAACATA
BS012019	A02	36.3	W	TTGAGCAGCTTGTAGACCTGCTTGTTTATAATTATAGGTAGAAGTGTGCTCATTACAAATACTGCATGGCTTAACAGCTGCTTTGTGCTGTTCTGTAAAA[C/T]GTATYCTTGTGGGAAATGTAGCTAGAAACCAAGCTGGCAGCATAGCCATTGGATGGAATAAAAGGAGAGGCTAAAAATCTTACTTCGATTATATCACTGA
BS010302	A02	36.4	W	private
BS010409	A02	36.4	W	private
BS012113	A02	36.4	W	private
BS012392	A02	36.4	W	private
BS012393	A02	36.4	W	private
BS012532	A02	36.4	W	private
BS012533	A02	36.4	W	private
BS013273	A02	36.4	W	private
BS009343	A02	36.4	W	CMAATACACACCAACATTACATACATAATTTTAACGAACCTATATACTTACTGGCTTTGGAGTTTCGGACCAAAGCTTAATTAACTACACAAGTTCCCGW[A/C]GCTAGTGAATATTACACTCCTTCGGAACTCCTTGAGGAAACCTCTTGGTATCCGTACAATAGTTATAAACCATGAACTTACTCTGCACCACTCTCATCTT
BS010301	A02	36.4	W	TTAAATATAATGCCCCTTAACCCCAAACTCTTCAAACACACTTCTTTCTTCTCATTTTCTCTAACCTCTCCCTTTCTCTCTCACTCACTCTCTAAACTTT[A/T]AGGTATGGACTTCCAGCCAAACACATCTCTACGTCTGAGCCTACCAAGTTACAAGAATCACCAACTAAACCTAGAACTTGTCCTCGAGCCTTCTTCTACG
BS008936	A02	36.8	W	private
BS013737	A02	40.8	W	CCACAACWTCAGTCAGCTTCACTTTCATCTTCATGATGCCTACTTGAACTAAGATCTCTTTCTTCGACTGTTCTACCTTCAAYACAGTMACTTTTTTSCC[C/T]AGAGAAGAAACAAACACCGAGTCACCGACTTGAGGAAGCTTTGTATTTCCCTTTTGTGCAGCATCTTCTGTTAGAGCAGAAACATGGYTCAGTTTCAATG
BS010580	A02	41.9	W	private
BS012242	A02	41.9	W	private
BS007863	A02	41.9	W	GGTAGCTTGCCAGCTATAACCGCCGTGGTTGTTGTTTTAGCGACTGTCTT[C/T]CCCTCCCAGTTTGGTCGTCTTGCTCCATCTGGAGAAGCCATGGCTCTGAT
BS011415	A02	42.3	W	private
BS012797	A02	43.3	W	private
BS008863	A02	43.4	not found	private
BS012821	A02	44.8	W	private
BS012822	A02	44.8	W	private
BS012654	A02	45	W	private
BS009712	A02	45	W	ACTGTGAAGCCATGAGCTCTCTGTCTCTAAAGATCATGGAGCTTCTGGGGCTAAGTTTAGGCGTAAACCGCGACTATTTTAGAGGGTTTTTCGAAGAGAA[C/T]GATTCGATAATGAGGCTAAATCATTACCCTCCTTGCCAGACACCAGATCTTACATTAGGTACAGGGCCTCATTGTGATCCAAGCTCTTTGACCATCCTTC
BS013412	A02	47.9	W	private
BS013413	A02	47.9	W	private
BS013069	A02	47.9	U	CGAGAAGTACGTCCAGACTTACCATCTCGATGGATACAACTTCTGGGTTGTCGGGTGAGAACAATAACTTAATCATATACTATGGTAATGATATTAASCA[G/T]TGAAGGTCATTGACGTATGTGACTTCTCAACAGGATTGGTAATCGATGGTCTACATGGTCACAKGCGAGCAGACGAGACTATAACCTCAGGGATGCTATT
BS006921	A02	52.6	E	private
BS010454	A02	54.9	E	private
BS011946	A02	55.9	E	private
BS007895	A02	81.4	V-W	private
BS007957	A02	85.2	X	GTAAAGAGTTCAAGGCAGTGGTSGAGGAAAGAGATACATCAGGAGGCAAA[A/G]TGAAAGGCCAAGGAACTGGGACCGAGCTCGCTGTTACTCTCATCGCTGTT
BS009478	A03	0	R	AACGCCTTCTGCAGATTCTCATCCAAGTCACTGCATAAAACCAAAAACTCAAATCACATGACAATATCCAATCGTGTATATACATTGAGAGAAAGCGAGA[A/G]TGGAACATACTCAAAGTCKGGTCCTTCGTAAGCAAGCTCATTCTCAGATCCTTGGGGWTGTTTAATCGATAAACTATCAATCACRATCTCATCRGCGTAA
BS009479	A03	0	R	CRATCTCATCRGCGTAAGCGCTGACTCCAAACTCAAGACACACACCGTCACCTTTYGCCACACTCACAACCATGGGAATCCGAAGCTTAACAGAGTTCTC[A/C]TCATCCTCATCATCGTTAGCTTCTGCTTGCTCTGCTTCTTCCTCATCGTCATCATAGGTCGCACAAGAGTCAACTTCGACCTGGATTGTTTCATCCTCAA
BS010991	A03	14.3	R	private
BS010992	A03	14.3	R	CTTCATGAAGACAATGCTCATCACTTGCCTTCCCCTACCTCTCTCCCTTCTTGCCCTCCTCATCTCTTCTACGGTAAGTACCTCTCTCTATACATATACA[C/T]AATTACACATGTATATAATAGTGTGAAAAGGAKWRAAGACTCTACCAAATAATGATTTGGAGTTGTAAACCTTTTATGGACTCTAATCACCGTGGAATTC
BS007648	A03	23	R	TTCGAAGGAATAGAGCGTCTTGGTTTGGTTACAGGCGGTGAAATMGCTTC[C/G]ACCTTTGATAACCCAGAGTCTGTTAAGCTTGGACATTGCAAGCTCATCGA
BS012520	A03	25.5	W	TGACCCTATCCTTTAACCAACCCGAATAATCACCAAGATAATAATCAAGATACCTCCGGTTCATCACAAACCGGCCTGAGCCTTTATCAGTGACCGCGTA[A/G]GCGAATATAATGAAACCGATGAGAGCAGCTATAACAAAGAACATGACGAAGAGGTAAAGCCACAWGAGGAACTTGTTACCGTAACAAGCTCCGGCGAAAC
BS008418	A03	33.9	W	private
BS008250	A03	42.4	J	TTGAGCCGAGATCGAGAGGAAGGAGTGACATGCCGGTGATGTAGTATATC[A/G]TGTTTCCATTAGCCACGTGTTTATTTTCAGTTTATGGCAGTGTTCGCAAG
BS008332	A03	42.8	J	private
BS008044	A03	97.6	H	CAGCAGCCTAAGCTTTTCGTCGGGATGATTCTTATCCTCATCTTTGCGGA[A/G]GCRCTTGCTCTCTATGGTCTCATTGTAGGCATCATCTTRTCCTCTCGAGC
BS008615	A03	97.9	not found	CGCATCTGCATAGAGGTAACTTTATTATATAAAGAGACCTCAAAGTCATTCCATTTTAACGGAAAAGCTCTCCACGCCAAAAAAAAAGAGACCCCAGAAT[A/C]TTAGCAACAATGGCGATGGCTTTCAAGATGGTAGAAGAATATTATTGTTTTTTCTTGCATCTCCTCGTAAGATTTTTCATCTGAATTTGAAACTAAATAT
BS007795	A03	98.2	U	AACTGCGCTCCGATCATGCTCCGTTTGGCGTGGCATGATGCTGGAACCTA[C/T]GATGCTGAATCCAAGACCGGTGGACCTAATGGCTCCATTAGRAACGAAGC
BS007796	A03	98.3	U	private
BS012282	A03	112.3	U	GCCTSTGGCTTCCTGATCTCTCAAGGCCKGAGCTCGTCTCAGGWACMTCTGATTCGGTAGCTTTGTCCTTTGACCCTTCTTGAAGACGAACMAGCTGTGA[A/G]TAAGCTCCTTCTGGATCTTGTATCATCTCATCGTGAGTCCCTGCCAAAACACATCCACAAACGGGTTACTTGGAAAGCACGTCACTGTTTCAAAACAGGT
BS013170	A03	112.7	U	private
BS013090	A04	1.1	N	private
BS008098	A04	1.1	N	ATAGTAGGATTCTACTCAGATGTCACTTGCAGTTAACTTATTGAGTAATG[C/T]AGCTTCATTGAATCTCTGTACTCTTGGTTATTCTCYCAAACTCTAAAACT
BS011090	A04	2.5	N	private
BS011091	A04	2.5	N	GCCTCAGAGAGTGATACGCCGGAGACAGTGGGGACAAAGTCGATGAGCATCTCRCCGAAGCTCACGATCAAGCTTTTCTCGCCGTTGGATGTAGACATTT[G/T]GTGGTCGGAGAGTGTTTATGTTATGGAACTAAGGGAGAGATTATGTTTTGGATATGAGATGTGTTGGAGAACGAGGAAGGGTTTATATACAAGTGTTTAG
BS007253	A04	3.6	N	GCTGAGGTTGTGGCGAGGCTTAAGTCTCTGGAGGAGGCGGCTGCACCGCT[C/T]GTGACTTTCCTTTTGAACCCTAATGCTGTTCAGGAGTTGAGGGCTGAYAA
BS007342	A04	3.9	N	private
BS013595	A04	4	N	private
BS012371	A04	5.4	N	private
BS010053	A04	5.4	N	CCTCCCTTGAAAGATAAACAAAMGAGATGATGGCAAATTCGTAAATAAGAACGATGGCAGRATTGTAAWTARTAGTGTGTTAGAGTTAAGAGTGTAGTGT[C/T]AACGTACGACGATCTCGGCGATGACTTTAGGTTGGCGAAGTGGTTTGAAAAGGACGGCGAGGGAGCGACTGACGGCGATGATTAACGCCGTTTGGATTAT
BS010285	A04	5.4	S	CTCCGCTCACATCAATGTCCACCACCTCCGGAAAATCTCGCATCCCTTCCTTCTGAATCCCCTTCAAAACCTCGACGATCTCATCCATCGACGGCCGGAC[G/T]TCCCTCTCCTGTTGCAAACACCGGAACGCCAGCTCAGCAACCGACATCATCATCCTCTTCACCGCAGRATCCCTCGCGAATCCGAGAGTCAGATCCGCAA
BS010286	A04	5.4	S	TTGCGGATCTGACTCTCGGATTCGCGAGGGATTCTGCGGTGAAGAGGATGATGATGTCGGTTGCTGAGCTGGCGTTCCGGTGTTTGCAACAGGAGAGGGA[A/C]GTCCGGCCGTCGATGGATGAGATCGTCGAGGTTTTGAAGGGGATTCAGAAGGAAGGGATGCGAGATTTTCCGGAGGTGGTGGACATTGATGTGAGCGGAG
BS009705	A04	9.3	S	private
BS008288	A04	9.6	S	GAAGAGGCGGGGAAGAAATGGACTTTCTGCAACAACAAGGGATTCGAGTT[A/C]AAGTTATCCCAGGGATTACAGCGGCGTCTGGGATAGCAGCAGAGCTTGGG
BS009787	A04	36	J	private
BS011538	A04	51.5	J	GTTCGCCGAGGATATYTAYAGCGTGTGGGTAAACAAAGCWAARGAAGTGCTACAAAAAGCTTAAGCTTCCCTCTGCACGCAGCCWAAGTATGCTCAAGTA[A/G]ACATGAATTGAAAAAAATTGCTATGTGTGTTAGTGTGATGATAGCCTTGTGATATTCCACACAAAGGAGACATTTCCTGTTTCTGTTGTGTGATGAGAGA
BS011792	A04	51.5	J	TTCTCTTTCATTGACARCGATCAACTTTCCTCCTTATTCGACTCATATTGCCCTTACGAAGGAATGAATTCTAGGTGAACATCCAAATGCGGATTAAGGA[A/C]TCATAATCAAGCTTGTAATAATATTTAGTATTTACTCATCCTCTCTTTGAGTATGCTTAGTGGAATGTAATATTTTTGTTGGATATTTGATAAAACACCA
BS008434	A04	54.4	J	TGTTGTTCATAACGTTCTTCCCTGACCAAGCAGAGAAGCTGTTTCCTYCA[A/G]GCTAAAGACAAGAGAACGACAATGACTTGATCCAGAGAAGTTTCCAGAGT
BS010345	A04	56.6	J	private
BS008983	A04	63.1	N	AGAATTACTTTTGTATTGTGCTAGTGTCACATCAATTGCAAGATGTTAGTATTATCTGAGTAAAATGATAGTGTTTTCTATACATTATTTAAGTATAATC[A/G]AATCATGATGTATTCCATTGCAGGTTGAGTCCGAAATATTCTGCCTTCATGGTGGATTGTCTCCATCTATCGAGACCCTTGACAACATAAGGAACTTTGA
BS009351	A05	4.1	J	private
BS009777	A05	4.1	J	TTCACAAGCTTGTATATGATCATATCMGAYGGTATCTTMAGYTCATGGGAGCCAACTAGCCACGGATGACCTGAGGTAACAAAGAAGACACATGTTACAT[A/C]ATATTCAAATMAATGCTATAAGAGATGAAGTTATGATTATTATATATACTTACACAAAGCTTGAGCTGCTGTTAGTCTTTTACGGTAATCTTTGTTTAGC
BS011686	A05	5.4	J	private
BS013037	A05	5.4	J	private
BS012060	A05	5.4	J	AAGTCGGCGACACCACTCATCAGGGGTCAAGAGGTTCTACCGAGAGGCTAGGCTCATTAGAAGGAGAAAAAGCCAAGAAAATTAGGAGAATCATGAGGAG[C/G]AGAGGGAGCAGGAGTAGCGTGGCTGGAGGAGGTGGAAGCGGTGGAAGGAACGGTGGCAGAATCAGAAGAAGCAGAGAGACAAAGAGAAGAACTGCGACGG
BS011842	A05	7.7	J	private
BS011843	A05	7.7	J	private
BS005820	A05	26.3	J	private
BS010150	A05	42.1	J	private
BS010151	A05	42.1	J	private
BS007470	A05	42.1	J	WTGCAAGAAAACAAMAAACCTCTCCCTTCAGAGAGCCTTTAAGGTAACAT[A/G]TATGCAGACACCGTTGGAGGAGCTGTACAACGTTAAAGTGGAACGGAAAG
BS013203	A05	47.4	I-J	private
BS013202	A05	47.4	I-J	TCTCCTCAGGTGGAAATATTGAACCATGAGGCAGTGGGAGGTTTTGTTTCTCATTGCGGATGGAACTCTATAGTAGAGAGTTTATGGTTTGGTGTGCCGA[C/T]CGTGACGTGGCCGATGTATGCAGAGCAACAGYTCAATGCGTTTCTGATGGTGAAGGAACTGAACCTCGCGGTGGAGCTGAAGCTTGATTACAGGGCACGT
BS006729	A05	48	B	private
BS006349	A05	48	C	TGTAGAGAGTCATGTAGATTCAAGGTATCACTTCGTACTCAACTGAAATT[A/G]ACTCTGTTTGGTGATACTGTAGTTTCTCTGGGAGGCTTTGGTGGGTTTTC
BS008392	A05	49.2	B-C	private
BS006412	A05	49.3	B	private
BS012837	A05	49.3	F	private
BS008068	A05	49.3	B	GACGATGGAAATATATACCGAGGTAAGGSAACAGGTGAGGCCTTTGGTCC[A/G]ACTTATACGACAGGTGATACTGTTGGTGGTGGTATAAACTACGCTTCCCA
BS013752	A05	50.3	F	private
BS005791	A05	54.5	F	private
BS012908	A05	54.5	F	private
BS007016	A05	54.5	H	private
BS012736	A05	54.5	F	TGCTGTACCATTAGCTTCAACCACTCCACCATATGCACCTATAACAAAAACAAATCAACTTTCAATCTCTTAATCTTCATTGTGTCAAGCATATAAATCT[A/C]TTYCTTTACCTCTTCTTTAGGCCGTTCATAATCCACTGGRTACCTCCCAGTAATAGCTTCCAATAGAACAACACCAAAACTATACACGTCACTCWTCTCG
BS013452	A05	56.4	F	private
BS011380	A05	57.2	F	AATTCAAGTCTTGTCTGTGGAAACAGTGGATAACTTACTGGAGAACTCCAGACTACAATCTTGCCAGATTTTTMTTTACATTTTTTGCAGCTCTCATGGT[C/T]GGATCAATCTTCTGGAAAGTTGGCACAACAAGGTTTGTCCTGAAAGCCAGTAAATGAGTTCGTGCTTACACAAACCCTATATAACTTCTTGTATGAACAG
BS009597	A05	57.2	not found	GCCTTGAGTAAATCCTTGGAGGTCCACTCAACTTCTTTTCCGTGTTTCGATCTGCCTTTTGCCAAGGAAAAGATTTAAATACGTCCATACCATAACAAGC[A/T]CCAATTCAATTAAACTGTTCTAAGAGTTTTAACAAGAACATAGSTATCTCACAAGATAAAACCAGYAAATTTAAACTGTAGTAAGAGTAGTAAATGGTTC
BS009596	A05	57.2	F	TCAGCTCTGGCTTKAGCCAACGYGCCATGAACCATAGCCCAAAGCTGTGATCAAAACCCATCCCATGCATGTTGTTCTTTATTGGCCGCGTCTCGTATAT[A/G]GGCACAAACTCTTCAAGAGCCTTGAGTAAATCCTTGGAGGTCCACTCAACTTCTTTTCCGTGTTTCGATCTGCCTTTTGCCAAGGAAAAGATTTAAATAC
BS007928	A05	60.5	F	private
BS010863	A05	83.8	F	private
BS010864	A05	83.8	F	private
BS005646	A06	0.5	C	private
BS005645	A06	0.5	C	AACACGTGCTGAAAATGAGTTTGATCGAGACGTTGCATGATTATTACACG[A/G]TTGGGTGTTACGACCGTGAGAAGGATGTTTACGTACCGGATCATGGGTTT
BS006214	A06	4.5	C	private
BS009410	A06	21	not found	private
BS009411	A06	21.6	A	private
BS009409	A06	21.6	A	AGTTGATCAAATGAACGTCTATCGTGAACGGAAAAAAAAAAAGAGAAAGGTCGATCAGTCAAGGAACCTGATAACTATTGTCATCGCCGTTGAAGGGAAT[C/T]CTCACACATGGGAAATCATCCAGGGCTTTTATACCATCCTTGATGGAGTTAAAGTCAGGGCATTCAGTRACTACAACAGTTGGTCCAGAATTTTCTTCTC
BS009698	A06	25.6	A	CTAAGGAGTTGAATACCGCAAAGAAGCATCAGAGAAGCAGTAGGAAATGGATGTGCATTGGTATCATTGTGTTGCTTTTGATCATCCTTGTTGTTATCAT[C/T]CCTATTATTACCAGTTTCACCTCTTCTTAAGTGCTAAAAGGATGTCTTTGTGTATCCAATTTTATGAAATGGTTGAATGTTTTTACAACAGTGTATGTAT
BS008663	A06	26.4	A	GAATTTGTCTTTGCAAACCATATCCGGAGGTGGTTCTTTGAAAGCTTGCATAATGACTGCAATAACATACTACTCGATTAACCCAAAGCATTGACTAAAT[C/T]CTAACGTGAAGGACCTATTCATCATCCAACTTAAACTTCGAATACACAAACAAATTCTGAGTTTTCCAACAACAAAGACTTTGAACTTAGCAACTCCATC
BS008662	A06	27.2	not found	TCCTAGGCTCCTTGACAATCTCACTCTCCTGGAAAAATAAAGGTTAAGAATAAACAAACAAGGATAAGAAGCTGCATATCGCACCCAATAAATGTGATGA[A/G]CTAAACTGGACTTGCTGGGAAAGATTTACACACGCTGCATAGTGATTAATCTTCATATATTACTAAAATCTCAAATAACTTGGTTGTGAACAAGGCTAAA
BS012831	A06	36.4	A	private
BS007437	A07	0	H	private
BS007438	A07	0	H	CGTGACCATTTCCTCTTCAGGAAACTCACTGATTCTCAGTGCCAGGTTTT[A/G]CTGGAYTGCATGCAAAGGCTTGAACTTAATCCAGGGGATGTAGTTGTGAA
BS009489	A07	1.2	H	private
BS007750	A07	50.1	>E	private
BS009897	A07	50.7	E	private
BS009898	A07	50.7	E	ATGCTTGTCCTCTCTTTCGTACTTGGMCATGTCCTTCGCCGTCAYAAGTTCTATTACCTTCCCGAAGCTAGTGCTTCCCTTCTCATCGGTTTGTTTCTTC[C/G]GTCTCCTCACTCATTTGCATTTCGATCGAAGGTTTTTGATTGATTCCTTGTTGGAAWTTAGGRTTGATCGTTGGTGGTTTAGCGAATGTCTCGAACACGG
BS009853	A07	51.2	E	private
BS009854	A07	51.2	E	AAACTGGCAAAGACAACATCGAGATTGGGAAAATAAGACCGACCCTTTTCGATGTGTTTGGTGAAGATGCGAGTCCCAAGGTGAAGAAGTTCATAAAAGC[G/T]ATGCTCACCAAGCTAGAYCAAAGTGGTTTAGTTGAGAGTGGTCGTGAGATCTATAGAGGAGGATCAAKCAGTGGRTTGGTTCCAGACAGAGGGATACTGT
BS013495	A07	51.6	E	private
BS009118	A07	51.6	not found	AGAGTCTGAGAACATATGTAAATAGGTTTTACCAGTATTCCAGTCCTTGGAGATTTCCTTAGCAAGTTGCTCCTCTTCTTCATCATCTGAACCAATTACA[C/G]AAGGCAAACACATAYGAATGTTTAAAAACGACAATGAAAACAAAAAGAGCAGAGCAGAGCAGAGAAAGAGAAGAGAATATATACCTTTCTTGGAGCCGTA
BS009119	A07	51.6	not found	ATGTAAATAGGTTTTACCAGTATTCCAGTCCTTGGAGATTTCCTTAGCAAGTTGCTCCTCTTCTTCATCATCTGAACCAATTACASAAGGCAAACACATA[C/T]GAATGTTTAAAAACGACAATGAAAACAAAAAGAGCAGAGCAGAGCAGAGAAAGAGAAGAGAATATATACCTTTCTTGGAGCCGTAAGAAATAGCACGGGA
BS013494	A07	51.6	E	TATGCTACCTACAGAAACACATTCCCATTATGGGCACTTGCTGAGTATCGTAAAGCTGCGTTTCCTAACTCATCAACCACATCTACAGCTTCCTAAATAA[T/C]TGYTCACCCATTATAGACAAAAGAAAGAACAAACTATTGTCAAAATGGAACAAAATAGCAAATTGTAACACTAAAAAAGTTACATATTCAGATGATAAGG
BS009056	A07	53.7	E	private
BS009846	A07	53.7	E	private
BS009847	A07	53.7	E	ACCTGGCGCAACAAGTCCCGCACGCTCTGTGACAAAGRTTTGGTCTACTTGAGAGCTTGCACCGTGCTATACAGGCACTTCCACAATCTACGTACATAAA[C/T]GTTATTAATCTTACTAATTAGACGTTTTTAAAATATAAAGTTTTACGTGTGTGCGTATARARGTGATATTTTTACCAATTTTACTGCCGTAACCATCCTT
BS013793	A07	53.8	E	GAACGACTGATGATTGTAGAGTTATGATTCGTGCTTTTGATCTCAATGATGATGGTGTCTTAAGCTTCGATGAGTTTGCTCTTATGATGCGCTAAGAGTT[A/G]TRTTCTCTATTCTTCTTGTAGCTTACACTGTTTTTTTATCATTATGTTTGATTGGTGTATATAATTAATAGCTTGGTAGGCAATAAACATCATTTGTTGT
BS008134	A07	54.3	E	private
BS008135	A07	54.3	E	ACACTTGGTTACGAGAACAGYTACGACGTGTTTGTGAAAGCTCATGGAGG[C/T]GGTCTCTCTGGTCAAGCTCAAGCCATTACTCTCGGAGTTGCTCGGGCCCT
BS013680	A07	54.4	E	private
BS011617	A07	54.5	E	private
BS011618	A07	54.5	E	private
BS012925	A07	58.4	E	private
BS012926	A07	58.4	E	private
BS011521	A07	59.5	E	private
BS011317	A07	59.5	E	AGCCTCGTCATCACGCTCGCAGGCGGCATATGTTTCCCTTGACTTGCTTCACCTYCAGSGRCGGCTCCGAGTCCTGTCTTCGATTGTAGCAGCGCATTAG[G/T]TATAGGTTTGTTCAGTCCATTCTCAGCGTCTTTTGCTCTCTCTCCTTCTTCTCTTCGGGTGATACTAACTGGTTCACCTCCGAAGTCACCACTCGCCGGA
BS009869	A07	61.3	D	private
BS010593	A07	61.3	E	private
BS009870	A07	61.3	S	CTTTAAACTAGCAGGTGGAGGCTTCATCCATTTCCAACAAGCCTCACCTTCCTGATCAGTTAATCATCAGTAGGTAATAAAATTTGAAATCTGGTCACAA[A/G]CCCAWCTGTTAATAATTGGGAATTTGATCTAGGCKTATTGGAACTAAGCTATGAGAAGATAAAAGAGAGACGAAACTTACATCAAAATTCCATGATGGAC
BS011417	A07	61.5	E	private
BS006019	A07	61.5	E	TATCTTTATCATCCCACCCTCAAGATACCCACCACCCTCTGAGAAAAGTT[A/C]GGATCATYGTCAACGATCCTTACGCAACTGATGATTCCTCTAGCGACGAG
BS010813	A07	66	E	private
BS010450	A07	66.4	E	private
BS010427	A07	67.3	E	private
BS006192	A07	67.4	E	private
BS007976	A07	67.4	S-V	private
BS005653	A07	67.4	E	TTGTCATCTCTCTTCTTGAATGATCTCTCTTAACAATTGCTTTGTAGCCT[A/G]ATATAAAAGACATGTCCCAAACTGGGGTTACAGAAATGACTATCTTCTAC
BS005978	A08	0	C	private
BS011221	A08	9.1	U	private
BS007968	A08	9.8	U	private
BS010948	A08	10.4	U	ACAAGGGTGCTGCWGCTGAACGGTTGTCYACTGATCATAACGTTGCTGTTGAAGAAGTGAGGAAGGAGGTTAAGGAACTTAACCCGGATGATTCRCAGAT[C/T]GTCATGTACATTCGTGGAGTTTGGAGGATTAAAGGCATTATTCAGGTATGATGATGTTTTTTATGGTTTATGTGTTCTATGACTTCTCCATGTTAGTTAG
BS010008	A08	12.4	U	private
BS010009	A08	12.4	U	private
BS009949	A08	12.4	U	AGGTACCTTAGATCCAGATACTGTTGACGTGGAGCAGCTAGCTTGACGACTAATATACTCCAATCCATCGGCGGCTACGGCGGAGGGAGGAGATGCAGAG[C/G]CTCCGCCGCCAGTTCCAGATCCGTCGCTCCATGAGAGAGGAGTCTTCGGACTGCCTCTTGCGGAATCTACATCCTTCTTCAACGTAACCAGAACGCCGCC
BS009948	A08	12.4	U	GTTTTTAAAAATTATTACAAAAAAAACATCGAAAAAGAAAGTAAGAAATATGGAAAATAAAGTTAAAACAGGCTTTGACTTTTGGAAATGGAAGCTTTCG[C/T]ATAAAACCTAAAAGAAACAGAAAAAAGAAAGCTCCGCCGTAATCCCCGGCAAAACACGTCGAGTGACGAAATTTTCCGGTGTAAAACACGGCCTGGTGAA
BS009770	A08	12.4	U	TCATCACTTCTCAGTGTTGTTTTGCCCCTAAGAGTTATAACACGAGCTCAACGTTCATGCTCCTCCTGAGTTTAAAAACAAGGCAAAAAGAAGAAACATA[C/G]TTATTATTGTCAAAGTTTGAAACTTTTCAGCATTGACATAACTTTACATCTAAAACAAAGATCCATAGATCAAAATYGAGAGAGTAACAACACTATCCAC
BS009092	A08	12.8	I	CCATCTCGATCGGCGTCTCTGTCCTCGGCGCCGCCTGGTAAAATCCAAATCTTCTTCTTATTCTTCTCCTAATCCACGTCGTTACAATCATTCTCCTTTC[G/T]GAATCTGCGATTCACCAATCTATYTGCTTCTCTGATTCAAAGGGGGATTTACATCACCGGGAGTAGTTTGATCGGTGCGGCCATTGAAGCTCCTCGTATC
BS009091	A08	12.8	U	GGAATTTTGCTCTTTGGAATGCTTAACTAGGATTGTAATTTRATTGGTTGTTACAGAACTTTAGGCACAGACTTTGATGCTGGAACAATGGAATGACCAA[A/G]CATTTGTTTTTCGTTTTTTTTCCTTGTCACAGTGTAATCTTTTGCGAAGCTGTAGCTATATATGGCGTCATTGTTGCAATCATTCTGCAAACGAAGTTGG
BS013600	A08	12.8	I	GTTTGTCCACACCAACTTCTAAAGACTTTGTAAGGGACTTGTTCATCGCTCAAAAACTTTACAGTTCCAAATAAATGGTGCTAACCAAGAGGCTTTCCTA[A/C]TTAAATCTTTAGATCGTTGATCGTTCAAACWAATTATTTCTCATGTGTCTAGTTAGTTTCATGGGTCTGAATTGGGTTTGGGTCGGATGTGAAGACCATT
BS009093	A08	12.8	I	TCGGCGCCGCCTGGTAAAATCCAAATCTTCTTCTTATTCTTCTCCTAATCCACGTCGTTACAATCATTCTCCTTTCKGAATCTGCGATTCACCAATCTAT[C/T]TGCTTCTCTGATTCAAAGGGGGATTTACATCACCGGGAGTAGTTTGATCGGTGCGGCCATTGAAGCTCCTCGTATCACTTCCAAGAATCTCATCAGGTTC
BS013390	A08	12.8	U	TTGAGCGTCCTGGCACAAAGATTGCTTTCGTGACTGCGAACCAAAGCTGGGWGAGAAAGCCAACTGTTTCTTCTTTGCRGATGGAGCTGCATTACCTCTC[A/G]AACTAGGATCTTCTTCGTGAGCATTGACTTTGGGTTTGCTGGGGAAAAAACCACAGTTAGTACGACCAGAGGGCCATTGTTGCTGTGCTACTGGCGTGGA
BS009159	A08	14.8	U	TGTTAAGGCTTTTGGGGAAAAGGGCAGCTTCTGCAGAGCTTACTCAATGGCGGATCCGACCCGGAACSGATYCAAAGCCCGATCCTTTACGAATTCTCCS[G/T]GGCCTACAAAAGGGTTTCTGCGTCGGCGTTCTCCCGGACGGCGTCGACAGAAATTCGGAAGCTTTCTCCAGCAACTCGGTCGCCATGGAAGGGATCTTAT
BS009160	A08	14.8	U	TTTCTCCAGCAACTCGGTCGCCATGGAAGGGATCTTATCGGACCTTCGCTCCCACATCAAAAAGGTAATCACTTTGATGTCTAATTGTTTTGCAGAGACG[A/G]TGACTTTCTTACAAGTGTAAGTGTGTTGTTAGGTGTTGGTTGGAGGTGGAGAGGAGGCWGTGAAGAGGAACACAAGTAGAAACAAGCTTTTGCCTAGAGA
BS008102	A08	16.7	U	private
BS008103	A08	16.7	U	AAGGAAAATGTGGAATCTAACAATGCCAAAGATGATGAAAAGGAAGAGAG[C/T]ATTACCGAAGMAGATCAGAAGAAAGCTGGGAAAGAATCAGAGGAGGACGT
BS013188	A08	17.1	U	private
BS013189	A08	17.1	U	private
BS010855	A08	18.1	not found	private
BS010296	A08	19.6	not found	AACTTTCTTAAATTTCTAGACAAAAAGTAATATTTTTGAATACTAACCATTAGAAAAGTCTCGAATGGCAGATAAGTTTTTCAAAAGCTTAGCTGAACTT[C/T]AAATAAAAACGATTGTCATCTTTCTCCTAATTTTATATTATTTTGTTTTTGAGAGACTCACGCAAAAATGTCATTGTGGATGGTCTTTATATTATGGTTT
BS010295	A08	19.6	not found	CTTTAATCTTCACACGAATTCACTATTTAAGCAACCCTGTACTAAATAATGAATTCATAACTTGTACTTCCCACGTAAATGCTTAAGAAATCGTTTTATT[G/T]CCATGTTATGGTAGTAGAGAATAACTGAATAAATATATATAAGTAATTTCGTAATGTGAATTTCTACAAATAGTCAGGATGGCCGAGTGGTCTAAGGCGC
BS008493	A08	25.3	T	AGTCTTGCTGCCCAAGGAAAGCGTCGTTATGACCGCAAGCAATCTGGATA[C/T]GGTGGTCAGACCAAACCCGTCTTCCACAAGAAGGCTAARACAACCAAGAA
BS009136	A08	27.5	T	private
BS006144	A09	19.1	X	private
BS011388	A09	19.1	X	private
BS006143	A09	19.1	X	ATCTGCTGATTTCGGTTATGAGACAACAACGGCACGTTCCATCGGTATCC[A/G]AAACGAAACAAGTACAACGGAACCAGCAGCTATCCAGAAGCAGCGATCAT
BS008578	A09	46.3	D-E	TTCGGCTGCTTCTTCCACCGTCGACGTCACTGAACAGAAGAAATCAACAA[A/G]AACACTTCCGTTTAGAGTGGGTCACGGGTTCGATCTGCATAGATTAGAGC
BS007692	A09	50.7	D	GCTTTGCAGAATATTCAGCTGGCCAGTTTTTTTCGCTGGTATGTTGCTGT[C/T]GAACTTACTGACCATGTCTATAACAAGCGATATTTCAGCACATACGACTT
BS009519	A09	57.6	C	private
BS011537	A09	60.2	L	private
BS009542	A09	60.2	not found	YCGTCATTACTCKGCGKYGAGAAGACGGAGAGCGGAAAACGACGCGGCGGAGGGAAGGGAYGGGAGCAGGGGAGACGGAGGAAGCGAATGAAATGGTGGA[C/T]TTGGGATTGGATAGCGAAGCTGTTGATAAAAACGAAGAAGAAGCCGCCATTGTTGCTATTCGATAAATCACAGTGAGAGAGATCTGAGAGATTTAGAGGA
BS012839	A09	61.2	B	CACCTTCAGAGGCATTGTCATAATCTGGGAACGGYCTATGTACTTTCTTCATGGGGCTGGTAGATGAACCAGTGCATGGCTTACATTGTTTATAAGCACC[A/C]GAGAATTTCATTGCCATATCTTTGATCTGCATAAACGCAACAAAAAGATTAATACAACAGTTTCACTAACAYTATATGTAGTATCAGGCTTTAAGCCATG
BS011285	A09	72	M-N	GTTTGTACATGTTCTAGTTGTTCCCGTTTTAGTTATGTAATGAAGTATGAAGATTTGCATTTTAGACAACGATACTAGATCTGCGTTCGAAATTTCCGAA[C/T]GCTACTCGGAGCCTTTGTTTCTGCTTTTTTTCATTTCCAAAGTCCAAACTACTACTAGTCAACACCTGCTCGGATATCGATCCCGTCGGACGAGACCATA
BS005809	A09	86.4	N	private
BS005810	A09	94.7	N	TCCTCAGGGCCAGAGCCTTCTGCTGTGACTTATCAGATCATACTCAAGAC[G/T]TTCGTGGAAGGGAACAAGTTTAAAGAAGCTGAAGAGGTTTTCGAGACTCT
BS012840	A09	104.8	F	private
BS012841	A09	104.8	F	AGGTTGACGGTGAACGAAAGKAAGTTCGTGGAGACWGCGTTGCAGTCTGAGCTCAGAGTAGATGGTCGTGGTCTTTATGATTACCGCAAGCTTACTATTA[A/G]GTTTGGMAAGTAAGTGCTCTTTGAACTTGTTCACACTGTTTGTGCATTTGATGTCTTGTAAGATTCTGATTGCTTTTAGCTCAGAAAGACTTCAACTTTT
BS006388	A09	109.9	A	private
BS013289	A10	5.1	W	private
BS009933	A10	14.1	R	private
BS010123	A10	14.1	R	TTAGCCCTGCATCAAGTAGCAGCTCTAAGTCTAGAGCAGTGACCTTCCCATTGGATTTGAATCCAACGCTATATGTGATTTTCATAGGATGTCTTCCTCC[C/G]GTTGTTATCATATCTGTTTTCCGGTTCACATATGTCCTCACTGGACGCTGCATTTTGGTTGCTGCAAGTGCACACGCTGCAGCAACCTAATAGCAAAAAW
BS009858	A10	14.5	R	private
BS013675	A10	14.8	R	private
BS013676	A10	14.8	R	private
BS008347	A10	14.8	R	AACGGAAAGCACATCGGAGGTTCAGACGATACCGTAGACGCGCATGAGAG[C/T]GGGGAACTGGCCAAGCTTCTTGGTGTTTCCGAAAACACAAGAGCTGAACT
BS008348	A10	14.9	R	TTGCCAGTTTACTACACCATCTACAGATTCGACTTTAGATCTGACTGAGA[A/G]GAAGAGCCATGACGATGATCAGATCCATCTCGATGCTAACGTTGCTCGTC
BS013092	A10	25.4	R	private
BS012098	A10	26.9	R	private
BS011058	C01	22.1	U	TATGTGAATGRTTTCTCCRTAACGTTTCCATTGTGTGAGATCAGATTCTTCCATGTTCACCATCCCAATCTTTGTTTTCCCTAACCCTCTTGTTATAAGC[C/T]CTTCCATAAAACTTGGTGCCTCAAGCTTCGTTTGGTTACTAGAATCTATCTTGTTTATTTGGTTCTCTACAATGAGTTCTTGCATCTTCACTCCTCTCTC
BS011248	C01	59.1	N	private
BS008216	C01	59.1	P-T	private
BS010134	C01	59.1	N	CAGTGTGAAGTGACTAAAGCAATTACATTGCAGGCATGAGATAGATAAAGTCACTGCAGGACAACGGTTGGACCTTAATCTTGAAAAAGGGTCAGAGAAA[T/C]CCACMCCGCCTACTTCATTAGCATCTTTTTTGGCTATATGATCTTGATATGGTTTTATGATGACGCAGGAGGATAAGAGATGAGCTAACAAATCAAAATG
BS011247	C01	59.1	N	TGTGCGTTTCAAGTCGGGTCGGTTATTGCCCGAATATAGACCCGCTTGTAGCCCAACTTTCTCGAGTGAGTTGCATTCCAACCACCACCGTAAAGTCATT[C/G]AGATGCGTCAGAAAAAGGAGATGTCCACCGATGTTGATGAATCCGGTTTGAACCGGACGGTTCAGGCTGTGCAGAGTTTTTGAASAAGTAGAGAAGATTT
BS008815	C01	59.7	M	GCGTTTGTATCTTGTTTTTGAGTATCTTGACTTGGATCTCAAGAAGCACATGGACTCCTCTCCTGATTTCTCCAAGGATCTGCATATGATCAAAGTGAAT[A/C]CTTGGAAACTTTTAAGGCGTCGTTGCATTTTTAGTATTCATTACTGGCTGTTCCATCTTGTCTTTGCAGACGTATCTTTACCAGATTCTCCGTGGAATCG
BS008814	C01	59.7	M	TATACAAAGTGCGGAGTTGCTTTCAGCTTGTTTGTTTTGGGCGTTATGGATCAGGTTGGTGGAAGTTGATAGTCATTGGTTAATCTTTGACGAATCTCTC[G/T]GTTGATTGATCGTGCTGATAATGTTGCAGTACGAGAAAGTTGAGAAGATCGGTGAAGGAACCTACGGTGTGGTTTATAAGGCTCGAGACAAAGTGACTAA
BS010247	C01	101	F	private
BS010248	C01	101	F	KCAAACGAGAAAGTAAAGACAAGTAGAGTCTACTAATTAGCAGACACATATCTAAACGATATARGTGACCGATGATACAAAGTTTATTTGCTTATAAAAA[A/G]GAAGTTAAGGACATTTTGAACGGCCTTCTTTGGTCTTCCAATTGTTGTAACAAGGGCAGTTTTGCTTGTTTCCATAAGTGCCAGAAGGAACGCAAAGACA
BS007662	C02	39.6	W	private
BS013669	C02	45.9	W	private
BS013670	C02	45.9	W	private
BS011414	C02	48.2	W	private
BS012069	C02	58.3	E	private
BS011459	C02	58.3	E	TCAAGAAGTAACCAACAGATATACACAGGAGAAGCAAACGGTGCGTTGATTGATCTCTTTTCTCTACTTTTATTCCTTGCTGCAAGTTTTGTGAACTTTA[A/G]GCTCTGAGGGAACTCTTGCATTGATTGATATGTGTCTTCTTTGGATAATGGTGAAGGTGGATGAACTTCTAAAGCAACGGGATTCAATCCATTCCTCTTT
BS012572	C02	109.6	Q	private
BS009248	C02	112.2	Q	private
BS009249	C02	112.2	Q	private
BS013590	C03	16	R	AGTCTGTCTAGCAAGTCTCCATCCACCTGCATTAGCAAAAACACAAATTTAGATACTTTTTAATAYACAAAAACAATCCCACATCCAAGTCCATATTATA[C/T]GGAGAAGCACACAGACACATTTAATTTTGCCATATCGCATTCGCTGCATTTTAAAAAAAAAAAATTGAAAAAGAGAGACTTGTTGTCAGATGTCACCACC
BS012468	C03	16.1	R	private
BS012467	C03	16.1	R	CCAATGCGGAAAGGAGAGAATCAGTTTGTGGTGAGCAGGAAGAAAGACCGTTCACTGACTTCTCCAGCAAACAAGAGACGCATCTCCATCGAAACAAAAG[A/G]TTCAGACTTCGTCCCTTTTGTGCCTTTCCCACCTGACTATTTCTCCAAACACAAACAGCCAGAGGAAACAACAACAACGGATACTATTCCAGTCCCTGTA
BS013718	C03	23.4	R	private
BS006918	C03	38.1	W	private
BS006917	C03	38.1	W	AAAAGATCGGTGAAAATGATGTGCACTCAGCTACAAGTCTCTGGTTCCTC[A/G]AGAATGCAAGGGTTCTTGGGGTTGCGTGGGAACAATGCCTTAGACACTCT
BS010334	C03	46.1	J	private
BS010335	C03	46.1	J	ATCGTGATTTCATGGATTGAGAGGTGATTCCTCCTCCTCCTCCATGAGCTAGTGATGATCGAGTGCTGAATCCGTCTAAAACTGTACGAGGTGGATCTCA[A/C]CAGTCGAGCATCGAGGGCGGGAAGAGAAAGGAGAAAGGAAGATGAGCAGTTGCACATAGCCGGAGAAGAACGCTTAGAACTACAACTCAAAACTATCTTA
BS007190	C03	57.4	O	GACCGCTTTCGTTTGCAGCTCAAATCGCTGGGATTTTCATATGACTGGGA[A/C]CGTGAACTTTCCACAACAGAGCCAGACTATTATAAATGGACACAATGGAT
BS012913	C03	57.8	T	ACCTAAGGTGTTGTGTGTTGATATGCTTGCCAATAAAGCTGTTTTTTTAATAGTATCCGAAAGTGCATTATGACCCTAATTATGTCCGAAAGAGGTTCTC[G/T]TACAAGATAACTACYAACTTCGTGTCCATTCAAGGTGGATTCATTAGTTTCTCTTTGWAAAGGTTCGAATGTTTACAGTCCTTCTGATGTCATATAACTG
BS012912	C03	57.8	T	AGCTACAGACTTCACCATGATCATGAATTGATGAAACTGTCCGTTGCATTTGTTCTTCAACTGTCTCCTCTAGAGTTCCATTCCTCAGCATTTGTTTTCT[A/G]CTCGCCTGMGGTATTGTCAAACGAAATAGTTATGAACTGTAACTGATACTTATTATTAGCCTTAACTGCGTTACTAACCAGGAATACAAGATTCAACTTG
BS008950	C03	57.8	U	CTATGAGATCCAAAAGGAAGTGGCCTCCGCTAATGTGGCAATGAACGTGAAGGGACATTTTACCCTTCACTTTCTTCCACTCGGCCACTACTTCGTCCCG[A/C]AATAATCTATTAGCCCATCCCTGCAACTGGTGATCCACAAACAACAGAAAAAACATCGGTCTCGAAAACACTAAACCCTAAAATTTTGGGCTGTAGAAGA
BS008951	C03	58.6	P	private
BS008449	C03	58.6	P-T	GCGGGTTTCATGAAAGTCATTCTTCAGAACAATGACACTAAGATGCAAAG[C/T]TATCACATGAGTGGCTTCGCCTTTTTTCGCCGTCGGAATGGACTACGGAG
BS009768	C03	133.6	U	private
BS009666	C03	133.6	U	CAACAGGTTTTAAAAAATCATTGGTCAACGTGTTTCCTGATGCAACCTGCCATCCTAAGATGGCAATGGTAATTGATGATCGACTGAAAGTTTGGGAAGA[C/G]AAGGATCAGCCAAGGGTGTACGTGGTTCCTGCATTTGTTCCCTACTATTCTCCTCAAGCTGAAGTAAGTATAGTTTGGTTACTTTGGTAGAGTAATCGGA
BS013374	C03	133.6	U	CWGTTTACCGCCTCGTGACCTCCGGCGTTCCGGCTACCGTGGAGCATCGTGCTKCTGCGGTGGCSTCTACTTCGAGCTCTGCTTCCGTTGTTGCTGAGTG[C/T]GTGCAGAATTTTATAACTTCGATGGATTCGTTGAAGCTCAACATGGTGGCTGTTGACCAGGTGTATCCGTTGCTGTCTGATCTCTCTGCTTCGCTTTGTA
BS007389	C03	137.7	U	private
BS008104	C03	138.1	U	private
BS008530	C03	138.1	U	private
BS005673	C03	151.6	C	TCAGGTGTTATCTTGGAGTCATGGGACGATCAGTGTTTCCCTGTTTGTGC[A/C]AAAGCTCTTCAACTCGCAGCTDTGGAAGACAAAACCAAACTTGGGAAACC
BS009573	C03	154.6	not found	private
BS009572	C03	154.6	C	ATGTGCTCAGAGACGTACGGGGAGCATAAYAAGGTCGAAAACGGAGTCGTTAACATCAGAGAGAAGCGCATCGGCGACAATCYTGATTCCATGGCACGCA[C/T]CAACGCCGACCTGATTCTCGACGGACGCCACCGTCACATCCGCCCCGCCTCGCCGCAGCACATCGATCATCACCACCGCTTCAAACGGCTCCGTACCATG
BS013698	C03	161.4	F	private
BS009368	C04	0	J	private
BS009369	C04	0	not found	private
BS011469	C04	0	J	GTGYACACATTCTGAATMAAAAACCAAATGATTTAAAATTTAAAGAAAAAATGATCAGATTCTTGAAATTAAGGCAAGCTAGTTACTGACTTGGCACCGA[C/G]ACGTAGAACCCAATGGCGTGAGCAGAGTTGTGATGCTGTGATAGGTAAGCAGCTTGTCCCATGTACGCCAATATGAGAGCAGGATAAACCAGGAAGCTAA
BS011543	C04	19.8	J	GAGGTAGTTATGGGAACCTCAGGTTTGATTGGCTTTAAGGWCTCYGAGKTGGGATTTGTGTGATCATCATGGACTATCCACGGTCGGCTGYTAAGAGACA[A/G]CTTGAAACTAGCATCATCCATACCGAATCCAGTTATCTGCTCTTGTCCTGGCGTCATTGACCTTGAACTATCTCTGTCTTGGTGTACATTCCTCAGCACA
BS007154	C04	23.1	J	private
BS011584	C04	23.1	J	AGGACCTGAAGTTTTCAGCTGTTTTGGGGGCAATGTCGGCGAAAAGCTCCATCTTGATACGACCAGCAGGGATACCACCAATAGAGACGTCGAAGAAGAC[C/G]ACTGGGTTTTTAGGGTTGGGTGGTCTGACGTGCCACTCCACGTTTCCAACTCCGCTTGAAGGAGCTGCTGTTGGTCCAGCCACGATTCCTCCAGAACTCA
BS008851	C04	25.8	not found	private
BS008630	C04	25.8	J	CTCTAATAATGGCGAACGCAATCAGATACTTCGAGCTCAACACCGGCGCTAAGATCCCATCGGTGGGTCTCGGAACATGGCAAGCCTCTCCAGGACTTGT[A/C]GGTGATGCTGTCGCCGCCGCTGTTAAGGTTAGTCTTTCTTGTAAGTTAGGTTCCATGGTTCATCGCATTTACTTGGYGATCTCTTTTGATTCTTAGTTGT
BS009040	C04	27.2	J	private
BS010687	C04	28.3	J	private
BS012415	C04	30.2	J	private
BS012414	C04	30.2	J	TTGGATGCAAATTACATACCAAGATGGTCCCTCTAACGGTTTGTGATTGCGTCTCCCTTATGTTGTTGCATGAGAAACAAGTTTTCTCATTACACAKTTT[G/T]CCTGCTTCTTGCCAAATGCATTTGCTTCTAGTTGGTTGAATGGAATCAACCGTCTCACCTAGTGTTTAAAATCAGAGTGAGTAATGAAACAACTCTGTTT
BS013594	C04	53	N	AAAAAAACAGAGTGAAGTGAACCTTGAGAGTGGTAAAGCTTCCGACTTTGAGAATCCTGCCGTTGCGAATGGCCATGGAATCAGCAAAGGGTAAAGATTT[G/T]TCGCTGGTGAAGATTGTTCCATTTGTGACTAGCAAATCCGCCACGACCCTAACCGGTGGTTTAAGAGATGTCAGAGTTGACCAATCTGCGAACAACAACT
BS011485	C04	60.7	T	CATCTCAACTTCGAAGTCTTACACAAGCGAGTCCACTTCCACTAACTCCCATAGAAAACAAGATGCAATTTACTACGCCCATCTCAAAAGTGACACAGAA[C/G]CACCAAGTTGATGAACTTTCATCACCCATAGCAGCTCATCTCAGCTCCACTCCTTTCATCACTCTTCGCAGACATTAGCCGCTAYGTCTATTTCTTTTGT
BS011486	C04	60.7	T	TGAGAATTCAAAACATATTCACCCTTTGTGGCAATCAGAGAGAGATGTCTCAACACACTGGCCAAGAGGATGTTCCTCAAGCCAAGAATGATCAGTTGCT[G/T]CTTCCTGTGACGAATAAGGGCGAAGCTCTACTAGCAGTAGAAGACGCAAAGGAAAACAATATCTCAGTTGACGAAGGTAACAACGGACAGATAGATATCT
BS007668	C04	61.5	T	private
BS007669	C04	61.5	T	private
BS010829	C04	64.8	S	private
BS009753	C04	64.8	S	GAAACACATTGAATTGAAATCAAAGCTTGAGTTGAAATGGGTAAGAAGGCCAATCCTTGAGATCTTCTTTTTGCCTCTGGAACTTACTACCATCATCATC[C/T]ACAACGCTCTCATCCAAATAATCACTGTACTTCAACAAGAACGCTAACACAAGAACAACCCACTCTAAGCAGAACATCAGTATACACAAACCACCTGCGA
BS009752	C04	64.8	S	TTTATATAGACATTGACATTGCATACGGAATAAAATTGAGAAGCGAWAAAGCTGATAATTTGTTGGGATTAACGGTCGAATTTGTTTTTCTATTTGAAAA[C/T]ATGACCGTTATATGGCTTAAAGGAAGAATGACTAATGTGTCGAACTGTCGATTAAGGTGCAACGGCTCTTTTACTTTTAAAATGTTTCGTTAATTGTACG
BS006178	C04	95.2	J	GGATTTACTGTATGGGTATCACAAACTGAAGCTACAGATGAAGAATCAGC[A/T]AAAGAAGAAGCGAGGCGAAACAAGCAAGAGAGGGAGATTGGGTATTCAAA
BS011623	C04	107.2	J	private
BS011622	C04	107.2	J	AAMGAAAAAAACAAAGGCATAAAGATATGTTTCTTGATGGTTTAAGATCATGATCTGACTATGTATCAATATCATTACCAGCGAGAAGAGGAAGATGGAG[A/G]TTGAGACGAGAAGTGTTGAAAGACAAGTTGTTGGTATGACCGTCGGTGGATTTGAAGTAGCAYGTTGCATCGAATCTTGGAGARTACCARAGRCCACAAC
BS012158	C06	53.3	E	TACGAGAAAATCTTGAAGTTTATCTCAWCGGCTAAAAGTGAAGGGGCAACGATTTTACATGGTGGTTCACGACCGGAGGTATTATTATATCTCCCCATTT[C/T]TTTTCTATTCTTGATGCATTTTCTTCCAGGCTATGATGATGACCTCTACATCACATATATATCTCWCAGCATCTGAAAAAGGGCTTCTTCATTGAACCAA
BS008808	C06	57.5	E	CATCGGTTTCGTGCTGACGACTCTGTACTTCCCATTAGGATTGTACACCTCGATAGCCATAGGTTTCGCCATGGCAGAGAACAGAACAAAKCTTCRAGAA[A/G]GAGAGAAAAATGTTTCTGTTGAAAGAATATGGAAACAGAGGTCCTGGCTTTTAATCTCAACCTCAAGTCAGTAGAGAATGTTTGTGGTTTGAAATCGAGA
BS008807	C06	57.5	E	GAGTTCCAGGCATCGGTTTCGTGCTGACGACTCTGTACTTCCCATTAGGATTGTACACCTCGATAGCCATAGGTTTCGCCATGGCAGAGAACAGAACAAA[G/T]CTTCRAGAARGAGAGAAAAATGTTTCTGTTGAAAGAATATGGAAACAGAGGTCCTGGCTTTTAATCTCAACCTCAAGTCAGTAGAGAATGTTTGTGGTTT
BS008043	C06	60.2	E	private
BS010586	C06	60.2	E	private
BS011840	C06	60.2	E	private
BS011684	C06	60.2	E	AGCCTGCCGTGAGGARTGTTCTTCAGGGGAGTTTGATTACTTCGAGGCAATGACTCTGAACTTACCTCTAACCAAAGAAGAAGACTACATGCCAACGCCT[T/C]TAGTCCCTGAACATCTGAAATTYGAYGGGACGGATTCTGTAGGCATCAACAGGCCAAGGAGAGGACAAGCAAGACGAGGAAGACCAAGAAGGGATTTCCA
BS011690	C06	60.2	E	AGTTGTTATCAACTTACTGATTCCTCATCTTGTCCGAACCCATATGTGTGCTCGTGCTCAAGTGTCATAAACAAGACTTTACCTTTTCTCTTGTATTACT[T/C]AAATCATCAAACTGAAACACAACACAAAACTCAAGACCATGCCATTACTCTTGTCTGCCGAATCCGATGGCGCGCTGCGAGAACATCTACTGGACGTGGA
BS007566	C06	60.2	E	GAGAAAGAATGGGAAGAGCTTGACGAGAAGAAAGCTGAGATCGAGACCGA[A/G]CTWAAGAATTTGGCTGATCAGAAAGAGAAACTAGAGAGAAACACACACTT
BS011548	C06	60.6	E	ACCACCTCCCTGATTTATGGGATTCCCAGTTGAATCCCTGGCACAATATCTCAAAACCTGAGCCAGTTCCMGAGGAGATTTTAATTTTGGGCTCGTCAGC[T/C]TCTGCTTCTAAAACACTTTCCGGGGTAAAAGTTGGAGTTGTGCTTCTGAATATGCTATATGCCTCCGCAGCAAGTTTCTCGATTTCTTGTAGAATGTTTA
BS011502	C06	60.9	E	TCTTTTTTTTCTTCTTTTCTTTTCAGCGAGATTTTTTCCTTGAACGACGAAGAAGATGGCTTCTCTGAGATCTCCACTGTATCTGATCATCGTCTTCGTC[C/T]ACGCWGTTGCAGTCTCATCATCGTCTCTCGCCAGATCACAAGAACAGTTTCGTACTTCAATTTCCTTCTTAGATCTCGGTTATCGATCTCTCGATCTAGA
BS009374	C06	62.4	E	private
BS009375	C06	62.7	E	private
BS011660	C06	62.7	E	private
BS009909	C06	63.4	E	TTTAAGTGTAATCTTAAAATCAATAATAGCCAGAAGAAGAGATAAGACTTTTCGCTATTTTACCGTATAAGGAGACAGAATCATGCAGCAACTTGMAGCT[A/G]GAATCAACAATCTGCTTCACAGAGGCTTGTATGGATGAAGAAAGTGTAGGACCAGCACCAACCATGCTTCCATGGCAAAGCAGCAAGAATCCTTGAAGGG
BS012786	C06	65	E	CAGGTAACGAGGGCCTAAGTTTTTCAACCTGCTCCATTATAGTAAGCGCCATAAAAGTTAAAAACTGGCGAATGGTGCTCAACTAGTTCATCTGAGAAGA[A/G]TCATAGATCACCTGAGTCCAGCTCAGACCAGTATTATTYAGAACCAAAACACGGATGTTTTTCAACTGCGGCAGAGAGTTAACCTCACTTGACAAAGAAT
BS010662	C07	0	B	private
BS008066	C07	28.8	L	CGATGATGGACGACGGAACGCAAACGTTGGTCATCCGGCGTTTGGTTTTT[C/G]TCTTTATCACTTGGGGGTTAAGGATCTTCTTTCAGTTAGTATGGTTTGCA
BS010779	C07	41.9	Q	TACTTTGATTGGGTTTTWAAAATATTTTCCTCTCTAATAAACAAACATGAAACAAGAGGCTAACTAGCGCCTAAGATAAAAACCAAATCACATGAAGTCT[C/T]AACTCAACCAACAAATCTGATCTAACCAAACAGTTAGGGGGGCTTGTTTCATCATATGCAAAAGCAAATAGACAAAGGGCGGCGGCAATAAACAATGTAA
BS012779	C07	45.6	Q	ATATAAAGGACACCATTATTAAGGTGTTTGACTCTCTAAAGCAATGAGGCAGCTGCTTTGTCAAGGTACCACATAGTTTCGACATGGGCAGTAAGATGAG[A/C]AGCAGGTAAGGCGAGATTGTTGTGCTTAAAGATATCAGCGATGGAGCGTGGACAYTGCTCTGTGTGGTCGTCGCAAACGGCCATAAGATTGTACGAAGCC
BS008723	C07	45.6	Q	TAYGCGATCGACAAACAATGTGYCKCTGATGGTGACGCRGAGCGTTGYGCGACGCTCTACGAGGAGTGCTTGAGGAACCTGGTGAAGGAAAAGATACTCC[A/C]ACTATGTCCAAATGGCCAATATCCTCAGTTCGATCTCCAGCTCCAAGGGATGGGTCCTGATGGCCACATGGCGTCTCTCTTCCCGGAACGTCCTCAGATC
BS012777	C07	59.2	U	CASCKGTTTAATATTGGTTTTGTTATTTTCAGACSGTTGCGCTTGTTGGGGAGAGTGGAAGCGGGAAATCAACGGTAATAAGCATGATCGAGAGGTTTTA[C/T]AATCCAGACTCAGGCATGATTTTGATCGATCAGGTGGAGATTCAGACATTCAAACTGAGCTGGTTAAGGCAACAGATGGGTTTGGTTAGTCAAGAACCGG
BS013117	C08	20.5	A	private
BS013118	C08	20.5	A	private
BS010710	C08	20.5	A	ATCCCCAAACACCAAAAACTTTCTCACCTATGAAACTCACAAACCTCCTAACGGACCCCTYCTCCTCCTCCGCCTCTTCGCTACCGTCTCCCGCATGGAA[C/T]TCCTCCGTAAATTCCAAACCGCCGTTGCAACCACCAGTTCCATCAACTAACTTGCTCGAACATGCACACGAACTTGCTATAGACTCAGTGACCTGACTTA
BS008642	C08	30.1	M	TCACCCTCAGCCACCTGAGCTATCACTTCCCCAGTTCTTGGATCCAATGTGGGGAAAGTCTTTCCTGTAATACATCATTCAATGTAAGTGTAAACAATCA[A/T]TAATAATATTCACTGAGTTTCATTACAATTCCAAGAATCTCTGACCTGAGGCTGAATCAACGAACTTGCCGTTGATTAGGAGCTGAGTCTGCTCGACTTT
BS012259	C08	57.3	N	TACGATTTCTAACACATTATAGGAGCAAAGGTAACATTCCACAAGATAAGGGTTGCAGCGAAAATGAAATGGATAGAGCTGTGAATACTATGAAATGCGT[G/T]GWGAGAAGAGTGCAAGTTGTAATTGCTATATGTTGCTTAATGATGATGACCTATTCATATGTTTCACATGCTTACCACAGAAGGTTGTCCTTTGAATAGT
BS011327	C08	76.9	I	private
BS010837	C08	76.9	I	CATCAACCACCATGAAGAAATTATAATTGAAGATCAACAACAGCTATAGTACGTAGTATACTATTATAGACGACGTTTATACACTAATTATACATTTGTA[G/T]TGGTACATCTATAAACAGATTTAGATTTCGTCGGACCAATCACTAGGCTTGGTGTCGTAGAACAACCCATCAACGATCTGATCAACCAACGAGTCAATAA
BS012252	C08	83.8	A	private
BS006294	C08	85.9	A	CTGTTGCCGGGAGACAGAGTCGAGAAAGGGACATGGAGAGATCTGCGAGA[G/T]GGATCATACACCGAAGAGCTCAAGCGGATCATCTTCTTCGCCGCTCCTAT
BS007763	C08	92.7	A	private
BS009123	C09	24.2	not found	CATTAATCTCTCATAAATAAGAACGATGATCCAACGGTTCACAACTAATCTCACATCTCTTAACTAATTCCCCTACACCCATAAAACCCTCACGAAGCTC[G/T]AGGAGGTCCATAAATGGCGCATTAATCAAAACCCAATCCACCTCTTCGCATGTGACTTTCTGCTAATTACTACTCTCTCCTTCTATTATTATTAACTTTC
BS008715	C09	43.8	not found	private
BS008716	C09	43.8	not found	ACAGAACCAAGAGATTTTTTTTTTTTWATTACAGCACCAAAGTCAATAMACGAGAGAATCGCAGGAAGAAAAATCAATTTTATGCGCATAATGCAAAAAC[C/G]AAACCAATCAAGTACAACCAGATCCGACATAGAAGAAAACGAATCCAAAGTCTATTAAACAAAATTTCGAAAGAGAGCTTACAAGGAGGAGAATCTGGAT
BS010897	C09	44.2	K	GGGAAGAGAAGATATCAAGTTCTTGGTTTCCTGGCTAACGTTGTCGTCTTTCATGTAGTTTGGAAGGTGAGGTTCTTGAGAAGCCTCCATTKTGAATGAT[G/T]ATTCTCTCTGTACACTGAGAAATGATAATGGAAAAAGACGAAGAGAAAATACTTTTTGATTGGTTGCTTTGAAAATTTCAAGTCTGGTATATAATAAAGG
BS006599	C09	78.4	R	private
BS011237	C09	78.4	R	private
BS011238	C09	78.4	R	AAAAGTGAAACCGAGCATATGATTTTATTTTGTAACTTCCTTAGCTGGTCACAACCTCAACCTCATTGCAAGTTTGTCATGATCATTAGATCAGAGTCTC[A/G]TAGTCAGTTCAAGAAATGTATCAGTAAGCTGTAAGCAAGCCATCAAGGAATAATTAAAGATAACCATTTAAAACAAGTTGAGCCTCATAGGGCTTAGGGA
