# Supplementary material for: Homoeologous duplicated regions are involved in quantitative resistance of Brassica napus to stem canker
Source: BMC Genomics. 2014 Jun 19;15(1):498. doi: 10.1186/1471-2164-15-498 (PMC4082613; doi:10.1186/1471-2164-15-498)
Supplement: Supplementary file 7 — Additional file 7: Table S3: Position of resistance-associated markers in relation to the duplicated blocks in B. napus genome. P values given in the table for the K and KP linear models were those not corrected with the FDR test. Information about the co-localisation of resistance-associated markers with previously identify QTL in our laboratory (in a double haploid -DH- and/or a connected -CP- populations) is indicated. (XLSX 20 KB) [file 12864_2013_6190_MOESM7_ESM.xlsx]

## Sheet: Additional_File_6
Additional file 7-Table S3: Position of resistance-associated markers in relation to the duplicated blocks in B. napus genome.
AK block	Linkage group	No of associated markers identified with K MLM and/or KPMLM (includind those identified with both)	p value		Major Allele Frequency		Interval of A. thaliana genes corresponding to regions with RAM in B. napus genome	No of co-detections with the GLM model *	Populations in which previously detected QTL co-localise with RAM
			mean	mean deviation	mean	mean deviation
A	A6	5 (0)	0.0333908	0.0120053	0.76	0.08	AT1G08260.1 - AT1G10560	0	CP
	A9	1 (0)	0.0350076	0	0.94	0	AT1G16080	0
	C8(a)	3 (0)	0.018	0	0.92	0	AT1G12020	3	CP
	C8(b)	3 (0)	0.03	0.00798927	0.71	0.1	AT1G11600 -AT1G16190	1	CP
	Total bloc A	12 (0)
B	A5	3 (2)	0.0173013	0.0158255	0.9	0.01	AT1G31930 - AT1G35470	0	CP
	A9	1 (0)	0.0262932	0	0.892241	0	AT1G31880.1	1
	C7	1 (0)	0.0222663	0	0.87	0	AT1G26800	1
	Total Bloc B	5 (2)
C	A5	1 (1)	0.00599657	0	0.89	0	AT1G48450	0
	A6	3 (0)	0.0268744	0.00637665	0.71	0.03	AT1G52980- AT1G55120	0
	A8	1 (0)	0.033887	0	0.71	0	AT1G54080	1
	C3	2 (0)	0.0283299	0.0158061	0.8	0.08	AT1G51310 - AT1G53280.1	0
	Total Bloc C	7 (1)
D	A9	1 (0)	0.0185198	0	0.87	0	AT1G60490	1	CP and DH population
	Total Bloc D	1(0)
E	A2	3 (0)	0.0330586	0.00200845	0.76	0.07	AT1G65980 - AT1G71100	1
	A7	27 (16)	0.0183591	0.0097516	0.66	0.09	AT1G67300 - AT1G79610	11
	C2	2 (0)	0.0334906	0.0157634	0.91	0	AT1G68370 - AT1G68410	0
	C6	16 (5)	0.0268492	0.0137052	0.72	0.12	AT1G67930 - AT1G71440	16	DH population
	Total Bloc E	48 (21)
F	A1	1 (0)	0.0365459	0	0.91	0	AT3G21370	1	DH population
	A5	11 (5)	0.0296552	0.0118761	0.79	0.06	AT2G21030 - AT3G20500	0
	C1	2 (0)	0.0104569	0.00413407	0.8	0	AT3G02885	2
	C3	1 (0)	0.0300122	0	0.71	0	AT3G16100	0
	Total Bloc F	15 (5)
H	A3	1 (0)	0.0450876	0	0.56	0	AT2G16510	1
	A7	3 (2)	0.0179761	0.00893965	0.85	0.12	AT2G19390.1 - AT2G20050	2
	Total Bloc H	4 (2)
I	C8	2 (0)	0.0362745	0.0105321	0.94	0	AT2G21370 - AT2G21970	2	CP
	Total Bloc I	2 (0)
J	A3	2 (0)	0.0278403	0	0.86	0.01	AT2G33830-AT2G35680	0	CP
	A4	6 (0)	0.0303224	0.0105093	0.66	0.11	AT2G32510 - AT2G43230	1
	A5	11 (1)	0.0330233	0.00983801	0.75	0.12	AT2G32650 -AT2G42680	1	CP
	C3	2 (0)	0.0297907	0.00389936	0.57	0.03	AT2G38570	0	DH population
	C4(a)	10 (6)	0.0259608	0.00726668	0.54	0	AT2G35500 - AT2G46680.1	6
	C4(b)	3 (0)	0.0205357	0.014872	0.75	0.13	AT2G40370 - AT2G40570	0
	Total Bloc J	34 (7)
K	C9	1 (0)	0.0453217	0	0.87	0	AT2G03750	1
	Total Bloc K	1 (0)
L	C7	1 (0)	0.035564	0	0.81	0	AT3G26000	1
	Total Bloc L	1 (0)
M	C1	2 (0)	0.024959	0.00230954	0.7	0	AT3G48750.1	0	CP
	Total Bloc M	2 (0)
N	A4	9 (0)	0.0274467	0.00794124	0.84	0.1	AT3G53720 - AT3G61120	9
	A9	2 (1)	0.0259608	0.00726668	0.54	0	AT3G59040	0
	C1	3 (0)	0.0279816	0.00334892	0.75	0.01	AT3G51080 - AT3G51090	0	CP
	C4	1 (0)	0.023942	0	0.61	0	AT3G55850	1
	C8	1 (0)	0.0461577	0	0.94	0	AT3G57650	1	DH population
	Total Bloc N	16 (1)
O	C3	1 (0)	0.0316162	0	0.8	0	AT4G04350	0
	Total Bloc O	1 (0)
P	C3	2 (0)	0.038	0	0.8	0	AT4G11910.1	0
	Total Bloc P	2 (0)
Q	C2	3 (1)	0.0330342	0	0.61	0.05	AT5G23450.3 - AT5G23580	0	CP
	C7	3 (0)	0.0451929	0.00239452	0.62	0.1	AT5G24420 - AT5G26200	0	DH population
	Total bloc Q	6 (1)
R	A2	2(0)	0.0313643	0.00357318	0.76	0.09	AT5G17770 - AT5G19360	1	DH population
	A3	5 (0)	0.0252252	0.0120451	0.8	0.11	AT5G02050.1 and AT5G15150 - AT5G20890	2
	A10	9 (3)	0.0255044	0.0167746	0.82	0.04	AT5G15950 - AT5G20970	4
	C3	4 (0)	0.0421796	0.00656982	0.7	0.1	AT5G17790 - AT5G18960	0	CP
	C9	3 (0)	0.0358458	0	0.94	0	AT5G13850 - AT5G13870	0
	Total Bloc R	23 (3)
S	A4	4 (0)	0.0182719	0.00595243	0.95	0	AT5G38200 - AT5G40850	2	DH population
	A7	1 (0)	0.00378428	0	0.55	0	AT5G39550	0
	C4	3 (0)	0.0125832	0.00101331	0.64	0	AT5G36710	3
	Total Bloc S	8 (0)
T	A8	2 (1)	0.022	0.0136724	0.58	0.02	AT4G14230.1-AT4G14320	2	CP and DH population
	C4	4 (3)	0.00942277	0.00651871	0.64	0.05	AT4G13780 - AT5G14330	4
	Total Bloc T	6 (4)
U	A1	5 (2)	0.0147279	0.00816073	0.82	0.01	AT4G28230 - AT4G28380	0	DH population
	A3	4 (1)	0.0199773	0.00960304	0.51	0.01	AT4G18197 - AT4G35000	3	DH population
	A8	16 (16)	0.011	0.00936986	0.62	0.05	AT4G26630 - AT4G34135	8
	C1	1 (0)	0.0212508	0	0.88	0	AT4G33330		CP
	C3	6 (0)	0.022	0.021277	0.68	0.026	AT4G20390 - AT4G34450	0	DH population
	C7	1 (0)	0.0318616	0	0.59	0	AT4G18050.1	1	DH population
	Total Bloc U	33 (14)				0
V	A9	1(0)	0.037	0	0.701754	0	AT1G48800.1	1	DH population
	Total bloc V
W	A2	39 (5)	0.0178991	0.0103567	0.88	0.07	AT5G50770 - AT5G59840	2
	A3	2 (0)	0.0395512	0.0039867	0.64	0.11	AT5G53140 - AT5G60220	0	DH population
	A10	1 (0)	0.0387498	0	0.91	0	AT5G53530	0
	C2	4 (1)	0.0205931	0.00492424	0.86	0.07	AT5G54690 - AT5G57580	1
	C3	2 (2)	0.018152	0.000963026	0.59	0	AT5G50920	0
	Total Bloc W	48 (8)
X	A9	3 (0)	0.0259208	0.00711798	0.88	0.02	AT5G62680.1 - AT5G62810	3
	Total Bloc X	3 (0)
