# Supplementary material for: Homoeologous duplicated regions are involved in quantitative resistance of Brassica napus to stem canker
Source: BMC Genomics. 2014 Jun 19;15(1):498. doi: 10.1186/1471-2164-15-498 (PMC4082613; doi:10.1186/1471-2164-15-498)
Supplement: Supplementary file 8 — Additional file 8: Table S4: List of Brassica napus varieties used for the genome-wide association analysis. *The G2 index is a mean of three replicates. **“00” indicates a double low in erucic acid and glucosinolate content, “0+” indicated low erucic acid and high glucosinolate content, “+0” indicates high erucic acid and low glucosinolate content and “++” indicated high erucic acid and high glucosinolate content. The dash indicate missing data. IHAR: Instytut Hodowli I Aklimatyzacji Roslin, Poznan; INRA: Institut National de la Recherche Agronomique; JD: Jouffray-Drillaud; KWS: KWS Saat AG; Momont: Sarl Adrien Momont & Fils; NK: Syngenta Seeds SAS; NPZ: NPZ Lembke Semences Sarl; RAPS Gbr: Raps GbR Saatzucht Lundsgaard; SW: Svalöf Weibull AB. (XLSX 15 KB) [file 12864_2013_6190_MOESM8_ESM.xlsx]

## Sheet: Additional_File7
Additional file 8-Table S4: List of Brassica napus varieties used for the genome-wide association analysis
B. napus accession	*G2 disease index (2006)	Maintainer	Year released	**Type		B. napus accession	*G2 disease index (2006)	Maintainer	Year released	**Type
Action	4.43	NPZ	-	00		JANTAR	6.66	IHAR	1985	00
Adder	3.2	SDME	1997	00		JetNeuf	2.13	Serasem	1977	0+
Akamar	1.83	KWS	1995	00		Jetton	2.3	NPZ	-	00
Alesi	2.63	KWS	2002	00		Jockey	3.86	NPZ	2003	00
Aligator	4.5	KWS	1994	00		Kadore	2.4	Momont	2004	00
Alsace	4.26	INRA	<1960	++		Kosto	1.8	Momont	2001	00
Amor	4.63	RAPS GbR	1996	00		Labrador	4.13	Momont	2003	00
Aragon	3.6	NPZ	2004	00		Lewis	3.53	Serasem	2003	00
Atlantic	3.4	Nickerson	2005	00		Licorne	1.83	DSV	2003	00
Aurum	3.16	NPZ	2004	00		Liprima	3.7	DSV	2001	00
Aviso	2.5	Nickerson	2000	00		Lirajet	4.23	DSV	1989	00
Bellini	2.53	Danisco Seed	2000	00		Madrigal	2.36	NK	1999	00
BIENVENU	4.9	INRA	1983	0+		MAJOR	5.1	INRA	1971	0+
Boston	3.63	Nickerson	1997	00		Makila	2.23	Maisadour	2001	00
Bristol	4.66	Monsanto SAS	1993	00		MAR	3.16	IHAR	1991	00
CADILLAC	2.5	Monsanto SAS	2000	00		Maruca	3.33	NPZ	2002	00
Californium	4.06	Monsanto SAS	2003	00		Milena	3.36	KWS	2000	00
CAMPALA	2.33	Monsanto SAS	2001	00		Mohican	3.53	Euralis	1995	00
CANARY	3.63	Monsanto SAS	1997	00		Montego	3.13	Nickerson	2001	00
Canberra	1.66	Monsanto SAS	1999	00		Nain de Hambourg	3.33	INRA	<1960	++
Cancan	4.06	PBI	2004	00		Navajo	3.93	Euralis	1992	00
CANDO	3.63	Monsanto SAS	1998	00		NKVictory	4.1	NK	-	00
Cannelle	2.06	Monsanto SAS	2003	00		NKBravour	3.23	NK	2005	00
Capitol	5	Monsanto SAS	1995	00		Olphi	1.6	Euralis	2002	00
Captain	5.5	Monsanto SAS	1999	00		Olpop	3.9	Euralis	2002	00
CAPVERT	2.1	Monsanto SAS	2002	00		Olymp	4.35	INRA	1990	00
Caraco	2.73	Monsanto SAS	2004	00		Ontario	3.33	Nickerson	2002	00
CARIBOU	2.9	Monsanto SAS	2003	00		Pacific	2.26	Nickerson	2003	00
CAROUSEL	3.26	Monsanto SAS	2003	00		Pollen	3.73	Momont	1998	00
CASTILLE	2.9	Monsanto SAS	2004	00		Potomac	3.06	Nickerson	2003	00
CATALINA	1.96	Monsanto SAS	2005	00		PR45W04	3.73	Pioneer	2001	00
CATONIC	2.8	Monsanto SAS	2001	00		PRIMOR	5.63	INRA	1973	0+
Cheyenne	3.7	Euralis	1996	00		Prince	3.26	NPZ	-	00
Columbus	3.56	Monsanto SAS	1996	00		QUINTA	5.8	INRA	1976	0+
Colvert	2.3	Nickerson	1996	00		RAMSES	4.33	INRA	1970	++
Courage	4.96	KWS	2000	00		Recital	3.03	NK	2000	00
DARMOR	2.26	Serasem	1984	00		Remy	2.83	KWS	2004	00
Darmor-bzh	2.5	INRA	-	00		Rodeo	2.23	KWS	2004	00
Doublol	5.53	INRA	1989	00		Sahara	3.5	JD	2001	00
Ecrin	3.26	Serasem	2004	00		Salomont	3.16	Serasem	2003	00
Eleonore	3.5	Euralis	2002	00		Samourai	4.16	Serasem	1989	00
ESNectar	2.06	Euralis	2004	00		SAREPTA	3.63	INRA	1962	++
ESAstrid	1.53	Euralis	2003	00		Savanah	3.7	Nickerson	2003	00
Escort	5.03	Euralis	-	00		Shannon	2.53	Nickerson	2000	00
ESPinson	2.36	Euralis	2004	00		Smart	2.06	NK	1996	00
Eurol	4.36	Monsanto SAS	1991	00		SWGospel	4.46	SW	2003	00
Expert	1.93	Momont	2002	00		Tenessee	1.93	Nickerson	2000	00
EXPRESS	3.33	NPZ	1992	00		Tenor	2.16	Momont	1999	00
Falcon	4.5	NPZ	1991	00		Tosca	4.63	SW	1999	00
Fortis	4.26	Maisadour	2000	00		Tradition	3.3	INRA	1999	00
Forza	2.66	Momont	2005	00		Twister	3.73	NK	2000	00
Frederic	2.43	RAPS GbR	2003	00		Verona	4.5	SW	2004	00
Gaspard	1.7	INRA	1985	++		Viking	5.06	NPZ	2002	00
Geronimo	4.9	Euralis	1998	00		Vivol	3.46	Monsanto SAS	1992	00
Goeland	3.8	Momont	1992	00		Wotan	4.6	NPZ	1991	00
Grizzly	2.23	R2N	2003	00		**Yudal	6.76	INRA	-	++
HEKTOR	3.33	JD	1999	00		Zenith	2.96	NK	1997	00
Ibex	3.33	R2N	2001	00		Zeruca	4.06	Serasem	1998	00
